# Supplementary material for: Relative age effect, morphological status and physical performance of U-15 Croatian football players
Source: PLoS One. 2025 Jul 14;20(7):e0327878. doi: 10.1371/journal.pone.0327878 (PMC12258587; doi:10.1371/journal.pone.0327878)
Supplement: S1 File — All individual data. (XLSX) [file pone.0327878.s001.xlsx]

## Sheet: doktorat
Number	Month	Age	Half year	Quartile	Club	Position x3	Position x5	Quality	Success	Dominant leg	Training age	APHV	Removed from APHV	B.dob.	Biological age indicator	Body height 1	Body height 2	Body height 3	Body height	Sitting height 1	Sitting height 2	Sitting height 3	Sitting height	Body mass	Body mass indeks	Standing long jump 1	Standing long jump 2	Standing long jump 3	Standing long jump	Sargent test 1	Sargent test 2	Sargent test 3	Sargent test	Medicine ball throw 1	Medicine ball throw 2	Medicine ball throw 3	Medicine ball throw	T5m1	T5m2	T5m3	T5m-uk	T10m1	T10m2	T10M3	T10m-uk	T20m1	T20m2	T20m3	T20m-uk
1	11	13.5	2	4	Pomak	o	o	1	1	l	1	14.2	-0.7	-0.43	13.07	158.1	158.1	158.1	158.1	82.1	81.8	81.8	81.9	41.5	16.6029	1.74	1.82	1.78	1.82	36	41	40	41	6.05	6.3	6.2	6.3	1.12	1.13	1.16	1.12	1.91	1.92	1.97	1.91	3.45	3.51	3.58	3.45
2	3	14.2	1	1	Pomak	o	o	2	1	d	6	14.4	-0.2	-0.63	13.57	168.2	168.1	168.1	168.133	82.4	82.6	82.5	82.5	51.8	18.3241	1.89	1.95	1.99	1.99	36	37	38	38	6.45	7.35	7.8	7.8	1.16	1.16	1.17	1.16	1.86	2	2.01	1.86	3.49	3.53	3.54	3.49
3	7	14.8	2	3	Pomak	v	v	2	1	d	7	13.5	1.3	0.27	15.07	172.7	172.6	172.6	172.633	90.5	90.5	90.5	90.5	65.3	21.9111	2.23	2.35	2.38	2.38	39	44	43	44	9.15	8.15	8.95	9.15	1.15	1.15	1.17	1.15	1.86	1.91	1.96	1.86	3.44	3.52	3.57	3.44
4	4	15.1	1	2	Pomak	v	k	3	1	d	8	13.1	2	0.67	15.77	179.6	179.5	179.6	179.567	94.9	95.2	95	95.0333	65.9	20.4378	2.04	2.18	2.21	2.21	38	39	38	39	7.05	7.1	8	8	1.08	1.13	1.11	1.08	1.82	1.87	1.82	1.82	3.31	3.26	3.35	3.26
5	4	14.1	1	2	Pomak	o	b	2	1	d	7	13.4	0.7	0.37	14.47	175.5	175.2	175.1	175.267	89.1	89.2	89.1	89.1333	64.7	21.0623	1.68	1.77	1.68	1.77	35	38	40	40	6.6	5.8	6.2	6.6	1.2	1.1	1.28	1.1	1.92	1.95	1.94	1.92	3.61	3.41	3.65	3.41
6	3	14.2	1	1	Pomak	n	n	1	1	d	4	13.6	0.6	0.17	14.37	177	176.9	176.9	176.933	88.2	87.9	87.8	87.9667	61.3	19.5813	1.95	1.92	1.95	1.95	37	38	36	38	6	6.1	5.9	6.1	1.1	1.14	1.04	1.04	1.88	1.92	1.91	1.88	3.54	3.6	3.65	3.54
7	12	13.5	2	4	Pomak	o	b	2	1	d	6	13.4	0.1	0.37	13.87	168.8	168.7	168.6	168.7	87	86.9	86.9	86.9333	56.4	19.8175	1.89	2	2.08	2.08	31	37	39	39	5.5	5.2	5.25	5.5	1.01	1.04	1.04	1.01	1.97	1.93	1.94	1.93	3.39	3.4	3.33	3.33
8	5	14	1	2	Pomak	n	n	3	1	d	8	13.3	0.7	0.47	14.47	172.3	172.2	172.4	172.3	90.1	90.1	90.1	90.1	58.9	19.8401	2.09	2.1	2.11	2.11	34	33	35	35	5.3	5.2	6.8	6.8	1.09	1.05	1.08	1.05	1.91	1.87	1.97	1.87	3.36	3.35	3.35	3.35
9	9	14.7	2	3	Pomak	v	v	3	1	d	8	13.7	1	0.07	14.77	172.3	172.1	171.9	172.1	90.1	90	89.9	90	51.1	17.2528	1.88	1.85	1.91	1.91	39	35	33	39	5.5	5.35	5.45	5.5	1.21	1.09	1.27	1.09	1.82	1.86	2.06	1.82	3.56	3.49	3.66	3.49
10	8	13.8	2	3	Pomak	v	k	3	1	d	5	14.2	-0.4	-0.43	13.37	160.2	160.1	159.8	160.033	81.6	81.7	81.8	81.7	54.5	21.2802	1.88	2	2.04	2.04	37	35	38	38	6.1	6	5.7	6.1	1.08	1.01	1.03	1.01	1.8	1.79	1.8	1.79	3.26	3.18	3.18	3.18
11	3	14.2	1	1	Pomak	o	o	3	1	d	8	13.3	0.9	0.47	14.67	180.1	179.9	179.8	179.933	90.2	90.3	90.1	90.2	64.1	19.7986	1.93	2.05	2.03	2.05	37	46	46	46	8.2	6.8	7.1	8.2	0.95	0.98	1.17	0.95	1.75	1.75	1.79	1.75	3.12	2.97	3.18	2.97
12	12	14.4	2	4	Pomak	n	n	3	1	d	6	12.6	1.8	1.17	15.57	181.4	181.3	181.3	181.333	96.3	95.9	96.2	96.1333	67.3	20.4673	1.88	2.12	1.89	2.12	30	34	38	38	6.28	7.52	7.53	7.53	1.12	1.01	1.16	1.01	1.92	1.88	1.98	1.88	3.43	3.18	3.44	3.18
13	5	13	1	2	Pomak	o	o	2	1	d	5	13.3	-0.3	0.47	13.47	170.8	170.8	170.8	170.8	84.3	86.2	85.9	85.4667	58.9	20.1902	1.68	1.62	1.79	1.79	33	29	38	38	5.7	5.95	6.4	6.4	1.36	1.28	1.35	1.28	2.11	2.21	2.2	2.11	3.97	3.99	4.05	3.97
14	12	12.4	2	4	Pomak	n	n	2	1	d	6	13.6	-1.2	0.17	12.57	159.9	159.9	159.9	159.9	81.9	81.7	81.6	81.7333	45.9	17.9521	1.84	1.95	1.91	1.95	43	42	41	43	6.45	6.6	7.35	7.35	1.1	1.1	1.07	1.07	1.84	1.83	1.81	1.81	3.25	3.28	3.24	3.24
15	4	13.1	1	2	Pomak	o	o	1	1	d	2	14.2	-1.1	-0.43	12.67	155.4	155.2	155.1	155.233	78.4	78.5	78.7	78.5333	49.1	20.3757	1.64	1.49	1.59	1.64	28	26	24	28	4	4.1	4.25	4.25	1.18	1.21	1.2	1.18	2.02	2.04	2.06	2.02	3.69	3.72	3.77	3.69
16	6	12.9	1	2	Pomak	v	v	2	1	d	2	14	-1.1	-0.23	12.67	162.2	162.3	162.4	162.3	79.8	79.9	80.1	79.9333	48.7	18.4881	1.82	1.84	1.79	1.84	39	33	34	39	6.85	6.85	6.4	6.85	1.21	1.13	1.09	1.09	1.86	1.94	1.92	1.86	3.55	3.5	3.49	3.49
17	4	13.1	1	2	Pomak	n	n	2	1	d	1	14.3	-1.2	-0.53	12.57	149.9	149.9	149.9	149.9	78.8	78.7	78.6	78.7	39.1	17.401	1.91	1.96	1.86	1.96	37	39	37	39	6.65	6.36	6.75	6.75	1.15	1.18	1.17	1.15	1.92	1.91	1.88	1.88	3.38	3.43	3.39	3.38
18	10	12.6	2	4	Pomak	n	n	3	1	d	5	13.3	-0.7	0.47	13.07	163.4	163.4	163.4	163.4	83.6	83.6	83.6	83.6	55.4	20.7494	1.82	1.89	1.78	1.89	38	41	40	41	7.3	8.5	8.35	8.5	1.17	1.18	1.14	1.14	1.92	1.99	2.01	1.92	3.47	3.52	3.5	3.47
19	1	13.4	1	1	Pomak	o	o	3	1	d	4	14.6	-1.2	-0.83	12.57	155.8	156	156	155.933	77.5	77.5	77.5	77.5	44.6	18.3424	1.82	1.88	1.81	1.88	38	35	36	38	6.3	6.1	6	6.3	1.18	1.22	1.23	1.18	1.96	1.93	2.01	1.93	3.45	3.57	3.62	3.45
20	3	13.2	1	1	Pomak	v	v	1	1	d	1	14.4	-1.2	-0.63	12.57	154.2	154.3	154.4	154.3	78.4	78.3	78.2	78.3	41.4	17.3888	1.71	1.76	1.71	1.76	37	34	36	37	4.4	5.4	5.1	5.4	1.21	1.22	1.17	1.17	2.03	2.07	2.03	2.03	3.56	3.53	3.49	3.49
21	6	12.9	1	2	Pomak	n	n	1	1	d	5	14.6	-1.7	-0.83	12.07	149.1	149	148.8	148.967	76.2	76	76.1	76.1	39.9	17.9802	1.5	1.58	1.53	1.58	25	28	25	28	5.65	5.85	5.7	5.85	1.2	1.19	1.23	1.19	2.08	2.05	2.04	2.04	3.6	3.59	3.68	3.59
22	11	12.5	2	4	Pomak	n	n	1	1	d	3	12.5	0	1.27	13.77	171.4	171.4	171.8	171.533	89.1	89.4	89.5	89.3333	65.3	22.193	1.69	1.67	1.73	1.73	27	23	19	27	5.55	5.95	6.3	6.3	1.31	1.43	1.3	1.3	2.08	2.32	2.13	2.08	3.97	4.19	4.09	3.97
23	4	13.1	1	2	Pomak	n	n	1	1	d	2	14	-0.9	-0.23	12.87	162.1	161.9	161.9	161.967	81.8	81.6	81.8	81.7333	43.6	16.6202	1.75	1.63	1.65	1.75	32	30	32	32	6.2	6.3	6.45	6.45	1.14	1.17	1.24	1.14	1.93	2.02	2.08	1.93	3.54	3.55	3.66	3.54
24	1	13.3	1	1	Pomak	o	o	2	1	d	6	14.9	-1.6	-1.13	12.17	151.5	151.7	151.7	151.633	75.8	75.9	76.2	75.9667	34.4	14.9613	1.66	1.73	1.75	1.75	29	32	30	32	5.65	5.9	5.7	5.9	1.15	1.12	1.17	1.12	1.99	1.99	1.98	1.98	3.49	3.51	3.54	3.49
25	5	13	1	2	Pomak	n	n	1	1	d	5	13.8	-0.8	-0.03	12.97	157.1	156.7	156.8	156.867	83.4	83.1	83	83.1667	38.4	15.6052	1.8	1.83	1.88	1.88	32	28	30	32	5.35	5.9	5.45	5.9	1.05	1.07	1.11	1.05	1.9	1.97	1.99	1.9	3.55	3.54	3.56	3.54
26	4	13.1	1	2	Pomak	v	v	2	1	d	7	14.1	-1	-0.33	12.77	154.2	154.2	154.2	154.2	80.1	80.1	80.1	80.1	42.5	17.8739	1.73	1.77	1.82	1.82	34	35	36	36	5.45	6.1	6.4	6.4	1.25	1.07	1.06	1.06	2.01	2.05	1.95	1.95	3.67	3.48	3.4	3.4
27	6	12.9	1	2	Pomak	n	n	2	1	l	7	14.2	-1.3	-0.43	12.47	152.2	152	152	152.067	78.8	78.7	78.7	78.7333	41	17.7303	1.89	1.78	1.89	1.89	34	31	32	34	5.1	5	4.9	5.1	1.18	1.08	1.03	1.03	2.02	2	2.02	2	3.6	3.58	3.46	3.46
28	11	12.6	2	4	Pomak	n	n	1	1	d	3	14.5	-1.9	-0.73	11.87	145.4	145.3	145.2	145.3	74.9	74.8	74.8	74.8333	30.8	14.5888	1.63	1.48	1.73	1.73	27	32	31	32	4.9	4.3	4.3	4.9	1.19	1.16	1.18	1.16	2	2.03	1.94	1.94	3.64	3.64	3.67	3.64
29	7	12.8	2	3	Pomak	v	v	2	1	d	7	14	-1.2	-0.23	12.57	156.3	156.7	156.3	156.433	80.4	80.4	80.4	80.4	39.6	16.1822	1.58	1.67	1.68	1.68	32	30	37	37	4.4	4.55	4.7	4.7	1.03	1.03	1.05	1.03	1.94	1.88	1.83	1.83	3.31	3.34	3.38	3.31
30	7	12.8	2	3	Pomak	o	o	2	1	l	1	13.7	-0.9	0.07	12.87	163.7	163.2	163.3	163.4	81.1	80.7	83.5	81.7667	53	19.8505	1.9	1.7	1.68	1.9	25	28	30	30	6.7	6.35	6.75	6.75	1.18	1.18	1.23	1.18	2.19	2.08	2.01	2.01	3.82	3.82	3.9	3.82
31	1	13.4	1	1	Adriatic	o	o	3	1	d	7	14.3	-0.9	-0.53	12.87	160.9	161.5	161.6	161.333	80.5	80.4	80.3	80.4	44.9	17.2504	1.98	1.94	2	2	43	45	44	45	7.1	6.9	7.35	7.35	1.08	1.13	1.1	1.08	1.82	1.87	1.84	1.82	3.24	3.35	3.29	3.24
32	5	13.1	1	2	Adriatic	o	o	4	2	d	6	13.2	-0.1	0.57	13.67	171.3	171.3	171.3	171.3	87.7	87.7	87.7	87.7	50.1	17.0735	1.92	2	1.98	2	40	44	44	44	7.88	7.9	7.8	7.9	1.25	1.14	1.03	1.03	1.91	1.98	1.95	1.91	3.59	3.54	3.35	3.35
33	1	15.5	1	1	Adriatic	o	b	4	2	d	9	13.3	2.2	0.47	15.97	177.1	176.9	177.1	177.033	95.4	95.2	95.3	95.3	60	19.1444	2	2.1	2.05	2.1	47	50	45	50	9.4	9.8	9.23	9.8	0.97	1.05	0.99	0.97	1.74	1.83	1.81	1.74	3.01	3.1	3.15	3.01
34	9	13.7	2	3	Adriatic	o	b	3	1	d	7	14.1	-0.4	-0.33	13.37	166.3	166.3	166.5	166.367	83.2	83.3	83.4	83.3	52.2	18.8598	1.87	1.85	1.85	1.87	40	39	38	40	7.44	7.69	7.85	7.85	1.14	1.08	1.13	1.08	1.95	1.97	1.97	1.95	3.42	3.37	3.41	3.37
35	12	14.5	2	4	Adriatic	v	v	3	1	d	7	14.2	0.3	-0.43	14.07	168.8	168.9	169	168.9	85.8	85.7	85.6	85.7	49.5	17.3519	1.86	1.87	1.95	1.95	38	42	40	42	7.4	7.65	7.5	7.65	1.27	1.12	1.1	1.1	1.96	2.11	1.93	1.93	3.64	3.56	3.52	3.52
36	3	15.3	1	1	Adriatic	v	k	4	2	d	9	13.9	1.4	-0.13	15.17	175.2	175.2	175.4	175.267	90.1	90.2	90.3	90.2	57.7	18.7835	2.14	2.05	2.1	2.14	45	43	45	45	9	9.5	9.2	9.5	1.04	1.03	1.04	1.03	1.93	1.99	1.71	1.71	3.1	3.12	3.13	3.1
37	1	14.5	1	1	Adriatic	o	b	3	1	d	8	13.3	1.2	0.47	14.97	171.9	171.5	171.5	171.633	90.9	89.9	90.5	90.4333	65	22.0653	1.89	1.82	1.81	1.89	28	27	31	31	8.2	8.1	8.4	8.4	1.18	1.17	1.09	1.09	2.01	2.02	1.95	1.95	3.47	3.51	3.45	3.45
38	3	15.2	1	1	Adriatic	v	k	4	2	d	9	13.9	1.3	-0.13	15.07	174.6	174.5	174.7	174.6	89.5	89.5	89.5	89.5	63.1	20.6986	2.25	2.31	2.38	2.38	48	49	46	49	10.4	10.8	11.1	11.1	0.97	1.09	1.03	0.97	1.75	1.75	1.76	1.75	3.02	3.1	3.14	3.02
39	2	15.3	1	1	Adriatic	o	o	4	2	d	9	13.3	2	0.47	15.77	178.9	178.9	179	178.933	93	93	93	93	76.9	24.0184	2.04	2	2.2	2.2	39	42	40	42	10.1	10.6	10.7	10.7	1.01	0.99	1.04	0.99	1.77	1.82	1.8	1.77	3.13	3.13	3.16	3.13
40	2	15.3	1	1	Adriatic	n	n	2	1	d	8	13.9	1.4	-0.13	15.17	172.5	172.6	172.6	172.567	89.4	89.3	89.5	89.4	62.7	21.0549	1.93	1.88	1.99	1.99	39	34	41	41	6.8	7.35	7.43	7.43	1.16	1.16	1.17	1.16	2.07	2.02	1.96	1.96	3.59	3.5	3.56	3.5
41	11	13.6	2	4	Adriatic	o	b	2	1	d	6	14.6	-1	-0.83	12.77	156.6	156.6	156.4	156.533	78.6	78.4	78.6	78.5333	46.7	19.0591	2.03	1.95	2	2.03	33	35	31	35	8	8.17	8.03	8.17	1.08	1.09	1.05	1.05	1.95	1.87	1.87	1.87	3.37	3.36	3.43	3.36
42	10	14.7	2	4	Adriatic	o	o	2	1	l	8	12.8	1.9	0.97	15.67	189.4	189.6	189.5	189.5	95.6	95.4	95.5	95.5	69.2	19.2703	2.3	2.35	2.32	2.35	35	35	32	35	10.7	10.4	10.8	10.8	1.25	1.07	1.02	1.02	1.8	1.78	1.8	1.78	3.39	3.2	3.2	3.2
43	9	14.8	2	3	Adriatic	o	b	4	2	d	6	13.8	1	-0.03	14.77	173.3	173.2	173.2	173.233	89.5	89.6	89.6	89.5667	53.9	17.9608	2.19	2.22	2.19	2.22	36	42	40	42	7.15	8.6	8.75	8.75	1.13	1.11	1.12	1.11	1.87	1.9	1.84	1.84	3.35	3.38	3.28	3.28
44	7	13.9	2	3	Adriatic	v	v	2	1	d	6	14.2	-0.3	-0.43	13.47	161.5	161.4	161.4	161.433	82.5	82.5	82.5	82.5	52.2	20.0301	1.85	1.82	1.93	1.93	36	38	35	38	7.3	7.2	7.5	7.5	1.17	1.26	1.21	1.17	1.92	2.03	2.01	1.92	3.6	3.78	3.63	3.6
45	4	14.2	1	2	Adriatic	o	o	3	1	d	7	14.3	-0.1	-0.53	13.67	160.7	160.4	160.4	160.5	83.4	83.5	83.5	83.4667	46.9	18.2063	2	2.08	2.06	2.08	39	37	38	39	6.6	6.7	6.77	6.77	1.16	1.11	1.19	1.11	1.88	1.87	1.97	1.87	3.43	3.31	3.39	3.31
46	2	14.3	1	1	Adriatic	o	o	3	1	d	6	13.2	1.1	0.57	14.87	172.4	172.4	172.3	172.367	91.2	91.3	91.2	91.2333	60.5	20.3633	1.93	1.97	2.02	2.02	32	36	33	36	8.17	8.8	8.75	8.8	1.04	1.04	1.07	1.04	1.96	1.87	1.9	1.87	3.29	3.3	3.29	3.29
47	8	13.8	2	3	Adriatic	o	b	3	1	d	7	14.6	-0.8	-0.83	12.97	157.4	157.5	157.4	157.433	80	79.9	80	79.9667	38.2	15.4124	1.85	1.75	1.93	1.93	30	32	26	32	6.5	6.35	6.75	6.75	1.16	1.13	1.16	1.13	1.89	1.88	1.96	1.88	3.36	3.37	3.36	3.36
48	6	14	1	2	Adriatic	v	k	4	2	d	6	14.8	-0.8	-1.03	12.97	155.5	155.5	155.5	155.5	79.1	79.1	79.2	79.1333	38.9	16.0875	1.84	1.83	1.83	1.84	37	38	41	41	6.55	6.15	6.6	6.6	1.11	1.09	1.1	1.09	1.95	1.82	1.85	1.82	3.34	3.32	3.32	3.32
49	5	15	1	2	Adriatic	o	b	3	1	l	5	13.2	1.8	0.57	15.57	185	184.9	184.9	184.933	94.5	94.4	94.4	94.4333	61.7	18.0408	2.2	2.27	2.28	2.28	47	48	49	49	9	9.24	8.94	9.24	1.04	1.09	1.08	1.04	1.92	1.83	1.88	1.83	3.31	3.29	3.23	3.23
50	8	14.8	2	3	Adriatic	v	v	2	1	d	5	13.7	1.1	0.07	14.87	173.4	173.2	173.4	173.333	89	89	89.1	89.0333	65.2	21.7012	2	2.05	2.08	2.08	39	40	41	41	8.7	8.46	8.63	8.7	1.08	1.1	1.1	1.08	1.8	1.85	1.84	1.8	3.19	3.19	3.19	3.19
51	1	14.4	1	1	Adriatic	o	b	3	1	l	7	14.3	0.1	-0.53	13.87	160.9	160.7	160.8	160.8	84.5	84.2	84.5	84.4	48.4	18.7186	1.96	1.89	1.92	1.96	41	44	41	44	6.5	6.8	7.42	7.42	1.08	1.08	1.08	1.08	1.86	1.84	1.9	1.84	3.26	3.26	3.28	3.26
52	3	14.2	1	1	Adriatic	v	v	4	2	d	8	13.2	1	0.57	14.77	174	174	174	174	91.5	91.6	91.5	91.5333	61.6	20.3461	2.21	2.15	2.24	2.24	42	43	45	45	9.3	9.67	9.56	9.67	1.05	1.11	1.15	1.05	1.85	1.84	1.83	1.83	3.23	3.26	3.3	3.23
53	8	13.8	2	3	Adriatic	v	v	3	1	d	6	14.4	-0.6	-0.63	13.17	154.3	154.5	154.5	154.433	80.6	80.7	80.7	80.6667	43.4	18.1973	1.8	1.84	1.88	1.88	33	36	33	36	6.3	5.86	5.58	6.3	1.13	1.2	1.16	1.13	1.91	1.99	2	1.91	3.5	3.56	3.51	3.5
54	5	14	1	2	Adriatic	v	v	2	1	d	7	12.9	1.1	0.87	14.87	175.9	175.4	175.4	175.567	92.9	93.2	93.2	93.1	59.5	19.3034	1.85	1.85	1.88	1.88	38	38	37	38	8.3	8.6	8.88	8.88	1.08	1.11	1.12	1.08	1.87	2.01	1.94	1.87	3.31	3.27	3.33	3.27
55	5	14.1	1	2	Adriatic	o	o	2	1	d	6	13.6	0.5	0.17	14.27	176.6	176.5	176.4	176.5	87	87.5	87	87.1667	65	20.8653	2.15	2.1	2.14	2.15	32	33	33	33	8.4	9.3	9.05	9.3	1.13	1.12	1.05	1.05	1.87	1.93	1.88	1.87	3.26	3.27	3.2	3.2
56	3	13.4	1	1	NK Sibenik	v	v	5	2	d	7	13.6	-0.2	0.17	13.57	160.9	160.9		160.9	85	84.8		84.9	53.4	20.6267	2.05	2.05	1.97	2.05	35	38	35	38	7.68	7.9	8.55	8.55	1.24	1.27	1.28	1.24	2	2.02	1.96	1.96	3.47	3.51	3.55	3.47
57	3	13.4	1	1	NK Sibenik	v	k	4	2	d	4	14.2	-0.8	-0.43	12.97	157.1	156.9		157	80.3	80.3		80.3	42.2	17.1204	1.9	1.83	1.83	1.9	29	30	31	31	4.76	4.77	6.65	6.65	1.2	1.22	1.18	1.18	2.01	1.99	1.97	1.97	3.6	3.58	3.44	3.44
58	3	13.4	1	1	NK Sibenik	o	o	4	2	d	6	13.9	-0.5	-0.13	13.27	168.6	168.7		168.65	82.8	82.9		82.85	52.7	18.5284	1.92	1.94	2	2	31	33	33	33	7.4	7.55	7.85	7.85	1.28	1.25	1.17	1.17	2.17	2.19	2.11	2.11	3.83	3.79	3.75	3.75
59	11	12.7	2	4	NK Sibenik	n	n	3	1	d	6	13.2	-0.5	0.57	13.27	163.6	163.6		163.6	85.5	85.8	85.8	85.7	53.2	19.8767	1.62	1.7	1.7	1.7	25	26	26	26	4	6.63	6.73	6.73	1.31	1.51	1.28	1.28	2.22	2.26	2.14	2.14	3.93	4.24	3.8	3.8
60	6	13	1	2	NK Sibenik	o	o	4	2	l	6	13.5	-0.5	0.27	13.27	167.3	167.3		167.3	85.2	85.1		85.15	45.7	16.3277	1.74	1.75	1.77	1.77	30	30	30	30	6.86	6.8	7	7	1.3	1.27	1.27	1.27	2.22	2.08	2.27	2.08	3.88	3.89	3.75	3.75
61	4	13.3	1	2	NK Sibenik	v	v	4	2	d	6	14.7	-1.4	-0.93	12.37	153.6	153.5		153.55	75.5	76.6	76.7	76.2667	42.9	18.1952	1.7	1.8	1.7	1.8	27	31	31	31	5.8	6.35	6.35	6.35	1.27	1.28	1.24	1.24	2.08	2.41	2.15	2.08	3.67	3.69	3.71	3.67
62	4	13.3	1	2	NK Sibenik	o	o	4	2	d	5	13.9	-0.6	-0.13	13.17	161	161.1		161.05	81.6	81.5		81.55	54.2	20.8967	1.74	1.8	1.9	1.9	34	34	34	34	6.47	6.8	6.83	6.83	1.2	1.2	1.17	1.17	1.93	2.01	1.98	1.93	3.64	3.62	3.55	3.55
63	4	13.3	1	2	NK Sibenik	o	o	4	2	d	6	14	-0.7	-0.23	13.07	161.6	161.7		161.65	81.4	81.5		81.45	50.4	19.2876	1.68	1.68	1.68	1.68	31	31	29	31	6.7	6.75	6.4	6.75	1.32	1.21	1.25	1.21	2.18	2.21	2.14	2.14	3.77	3.79	3.69	3.69
64	2	15.4	1	1	NK Sibenik	o	b	5	2	l	8	13	2.4	0.77	16.17	179.8	179.5		179.65	96.1	96.1		96.1	69.6	21.5653	2.34	2.4	2.34	2.4	46	46	45	46	11.64	10.7	10.9	11.64	1.04	1.11	1.13	1.04	1.96	1.89	1.76	1.76	3.04	3.18	3.2	3.04
65	7	15	2	3	NK Sibenik	v	k	4	2	d	8	14.5	0.5	-0.73	14.27	168.8	168.9		168.85	84.5	84.8		84.65	51.4	18.0286	1.97	1.92	2.01	2.01	39	40	40	40	8.1	7.7	8.46	8.46	1.15	1.15	1.17	1.15	1.88	1.87	1.87	1.87	3.33	3.29	3.31	3.29
66	9	14.8	2	3	NK Sibenik	v	v	4	2	d	8	13.8	1	-0.03	14.77	179.4			179.4	89.8	89.7		89.75	51.9	16.1258	2.06	2.1	2.07	2.1	39	42	39	42	7.3	8.1	8.4	8.4	1.16	1.18	1.25	1.16	2.05	1.94	1.93	1.93	3.42	3.41	3.54	3.41
67	6	15.1	1	2	NK Sibenik	o	o	4	2	d	7	13.8	1.3	-0.03	15.07	188.1	188.8		188.45	89.6	89.3		89.45	75.1	21.1469	1.95	1.9	1.95	1.95	35	35	45	45	9	9.3	9.45	9.45	1.16	1.07	1	1	1.8	1.97	1.94	1.8	3.38	3.32	3.18	3.18
68	2	15.4	1	1	NK Sibenik	v	v	4	2	l	6	14.3	1.1	-0.53	14.87	166	167.2	166.8	166.667	87.5	87.4		87.45	57.4	20.664	1.86	1.97	2.05	2.05	38	38	33	38	9	9.65	9.75	9.75	1.2	1.18	1.14	1.14	2.04	2.05	2.16	2.04	3.47	3.42	3.48	3.42
69	1	15.6	1	1	NK Sibenik	n	n	4	2	d	8	12.9	2.7	0.87	16.47	183.6	183.4		183.5	96.9	96.8		96.85	74	21.9766	2.01	2.19	2.19	2.19	38	41	43	43	9.5	9.6	10.3	10.3	1.12	1.32	1.13	1.12	1.89	2	1.94	1.89	3.39	3.59	3.39	3.39
70	4	15.3	1	2	NK Sibenik	o	o	5	2	d	9	13.1	2.2	0.67	15.97	181.2	181.3		181.25	95.3	95.3		95.3	65.5	19.9382	2.12	2.26	2.22	2.26	33	43	43	43	8.85	9.75	10.5	10.5	1.18	1.32	1.03	1.03	1.91	1.94	2.03	1.91	3.35	3.48	3.19	3.19
71	6	15.1	1	2	NK Sibenik	n	n	4	2	d	8	13.2	1.9	0.57	15.67	176.6	177.1	177.3	177	93.1	93.1		93.1	72.3	23.0777	2.4	2.48	2.45	2.48	50	51	50	51	10.8	11.7	11.74	11.74	1.02	1.07	1.14	1.02	1.86	1.91	1.91	1.86	3.07	3.17	3.25	3.07
72	9	14.8	2	3	NK Sibenik	v	v	4	2	d	4	13.6	1.2	0.17	14.97	174.6	174.8		174.7	90.7	90.6		90.65	60.1	19.6919	1.95	2.18	2.02	2.18	38	44	44	44	8	8.9	9.4	9.4	1.16	1.14	1.06	1.06	1.91	1.94	1.96	1.91	3.34	3.29	3.21	3.21
73	3	15.3	1	1	NK Sibenik	o	o	4	2	d	7	13.8	1.5	-0.03	15.27	181.9	181.6	181.6	181.7	90.7	90.5		90.6	66.1	20.0213	2.3	2.24	2.27	2.3	41	34	34	41	8.2	8.95	9.1	9.1	1.11	1.13	1.13	1.11	2	2	1.97	1.97	3.38	3.54	3.48	3.38
74	3	14.3	1	1	NK Sibenik	v	v	3	1	d	6	13.3	1	0.47	14.77	171.1	171.4		171.25	90.4	90.5		90.45	63.2	21.5504	1.98	2.01	2.05	2.05	42	42	35	42	8.8	8.67	8.87	8.87	1.2	1.22	1.12	1.12	1.98	1.94	2.09	1.94	3.57	3.58	3.53	3.53
75	2	14.4	1	1	NK Sibenik	o	o	4	2	d	7	12.5	1.9	1.27	15.67	188.5	188.6		188.55	96.8	96.8		96.8	77.6	21.8277	2.3	2.28	2.29	2.3	49	49	54	54	11	11	10.25	11	1.19	1.1	1.03	1.03	1.8	1.78	1.92	1.78	3.36	3.24	3.18	3.18
76	2	14.4	1	1	NK Sibenik	o	o	4	2	d	6	13.4	1	0.37	14.77	180.1			180.1	90.3	90.2		90.25	63.1	19.4537	2.24	2.25	2.26	2.26	48	50	50	50	8.5	8.4	9.6	9.6	1.11	1.11	1.12	1.11	1.94	2.08	1.94	1.94	3.25	3.23	3.32	3.23
77	1	14.5	1	1	NK Sibenik	o	o	4	2	d	7	13.1	1.4	0.67	15.17	185.8	185.7		185.75	93.8	94		93.9	59.6	17.2738	2.03	2.14	2.02	2.14	38	39	38	39	7.8	8.5	8.2	8.5	1.22	1.12	1.16	1.12	1.99	1.87	1.98	1.87	3.44	3.34	3.43	3.34
78	8	13.9	2	3	NK Sibenik	n	n	4	2	l	7	14.3	-0.4	-0.53	13.37	159.6	159.7		159.65	82.9	82.9		82.9	42.6	16.7137	1.96	1.99	2.06	2.06	43	43	41	43	7.46	7.45	7.9	7.9	1.16	1.13	1.16	1.13	1.87	1.9	1.89	1.87	3.47	3.4	3.47	3.4
79	4	14.2	1	2	NK Sibenik	n	n	5	2	d	6	14	0.2	-0.23	13.97	171.1	170.8	170.9	170.933	85.8	85.4	85.3	85.5	55.6	19.0292	2.03	2.14	2.17	2.17	51	52	53	53	8.1	8.38	8.4	8.4	1.1	1.08	1.14	1.08	1.9	1.88	1.82	1.82	3.37	3.29	3.37	3.29
80	1	14.5	1	1	NK Sibenik	v	v	5	2	d	6	13.2	1.3	0.57	15.07	173.9	174		173.95	92	92.3		92.15	61.1	20.1926	1.8	1.94	1.94	1.94	38	40	38	40	6.9	7.95	8.15	8.15	1.19	1.12	1.13	1.12	2.08	2.02	1.95	1.95	3.37	3.43	3.43	3.37
81	4	15.4	1	2	Omladinac	v	k	3	1	d	7	16.2	-0.8	-2.43	12.97	155.7	155.5		155.6	75.1	75.3		75.2	37.2	15.3647	1.69	1.8	1.84	1.84	40	41	42	42	5.1	5	5.2	5.2	1.06	1.06	1.09	1.06	1.86	1.8	1.78	1.78	3.26	3.24	3.27	3.24
82	1	15.7	1	1	Omladinac	o	b	2	1	l	5	13.8	1.9	-0.03	15.67	177.9	177.9		177.9	91.9	91.6		91.75	63.6	20.0958	1.72	1.74	1.73	1.74	40	42	44	44	6	6.9	7.6	7.6	1.19	1.23	1.19	1.19	2.04	2.05	2.02	2.02	3.46	3.48	3.43	3.43
83	4	14.4	1	2	Omladinac	n	n	1	1	d	5	14.3	0.1	-0.53	13.87	161.6	161.7		161.65	83.2	83.2		83.2	56	21.4307	1.9	1.87	1.91	1.91	34	37	42	42	5.8	6.1	6.2	6.2	1.11	1.11	1.07	1.07	1.79	1.73	1.76	1.73	3.23	3.27	3.22	3.22
84	11	13.9	2	4	Omladinac	n	n	2	1	d	4	13.9	0	-0.13	13.77	163.8	163.7		163.75	82.4	82.2		82.3	68.9	25.6955	1.69	1.8	1.77	1.8	40	45	50	50	5.9	6.6	7.5	7.5	1.08	1.09	1.04	1.04	1.82	1.83	1.83	1.82	3.29	3.31	3.2	3.2
85	9	15	2	3	Omladinac	o	b	1	1	l	2	14.4	0.6	-0.63	14.37	174	173.9		173.95	84.9	85.1		85	61.6	20.3578	1.68	1.8	1.91	1.91	35	38	36	38	6.6	6.5	6.7	6.7	1.15	1.14	1.12	1.12	2.08	1.97	2.02	1.97	3.56	3.63	3.54	3.54
86	5	15.3	1	2	Omladinac	n	n	3	1	d	5	14.9	0.4	-1.13	14.17	165.6	165.9		165.75	82.9	83.2		83.05	51.5	18.7456	1.82	1.92	1.96	1.96	38	42	44	44	7.5	8.1	8.6	8.6	1.13	1.07	1.08	1.07	1.85	1.98	1.86	1.85	3.47	3.37	3.31	3.31
87	6	15.2	1	2	Omladinac	o	o	3	1	d	7	14.7	0.5	-0.93	14.27	161.3	161.7		161.5	79.8	79.9		79.85	53.3	20.4354	1.85	1.75	1.8	1.85	41	43	42	43	6.5	6.4	6.9	6.9	1.05	1.05	1.02	1.02	1.85	1.85	1.84	1.84	3.28	3.22	3.2	3.2
88	6	14.3	1	2	Omladinac	o	o	2	1	d	7	13.4	0.9	0.37	14.67	176.8	176.7		176.75	89.1	88.9		89	70.9	22.6949	1.76	1.91	1.95	1.95	39	44	42	44	6.7	6.3	7.7	7.7	1.12	1.13	1.06	1.06	1.89	1.89	1.9	1.89	3.39	3.25	3.2	3.2
89	6	14.2	1	2	Omladinac	v	v	3	1	d	8	15	-0.8	-1.23	12.97	153.6	153.5		153.55	77.9	78		77.95	41.3	17.5166	1.74	1.73	1.76	1.76	39	38	41	41	6.5	6.4	6.5	6.5	1.06	1.11	1.11	1.06	1.91	1.89	1.96	1.89	3.52	3.47	3.47	3.47
90	8	14	2	3	Omladinac	o	o	1	1	d	2	13.6	0.4	0.17	14.17	177.1	177		177.05	87.4	87.5		87.45	61.5	19.6193	2.21	2.28	2.28	2.28	49	52	48	52	7.7	9.1	9.7	9.7	1.16	1.08	1.08	1.08	1.81	1.81	1.81	1.81	3.18	3.11	3.11	3.11
91	3	14.5	1	1	Omladinac	v	v	3	1	d	6	13.6	0.9	0.17	14.67	174.9	175		174.95	89.6	89.7		89.65	58.5	19.113	1.82	1.83	1.86	1.86	33	40	39	40	5.2	5.7	6.1	6.1	1.16	1.11	1.17	1.11	1.84	1.93	1.94	1.84	3.5	3.37	3.46	3.37
92	11	13.8	2	4	Omladinac	v	k	2	1	l	8	14.5	-0.7	-0.73	13.07	158.5	158.8		158.65	80.4	80.6		80.5	42.7	16.9648	1.58	1.78	1.74	1.78	16	30	28	30	5.5	5.6	5.7	5.7	1.17	1.21	1.16	1.16	2.12	2.04	2.08	2.04	3.65	3.76	3.69	3.65
93	11	13.8	2	4	Omladinac	o	o	2	1	d	8	13.3	0.5	0.47	14.27	171.5	171.7		171.6	88.6	88.8		88.7	61	20.7155	1.78	1.74	1.88	1.88	32	30	31	32	7.2	7.5	7.3	7.5	1.14	1.15	1.14	1.14	2.08	1.93	1.99	1.93	3.39	3.43	3.47	3.39
94	2	14.6	1	1	Omladinac	o	o	3	1	d	8	13.7	0.9	0.07	14.67	174.9	174.9		174.9	88.2	88.1		88.15	63.4	20.7257	1.78	1.79	1.88	1.88	28	42	40	42	5.1	5.6	5.5	5.6	1.07	1.09	1.04	1.04	1.94	1.88	1.89	1.88	3.31	3.38	3.31	3.31
95	2	13.5	1	1	Rnk Split	v		3	1	d	7	14.6	-1.1	-0.83	12.67	153.9			153.9	78.9			78.9	38.9	16.4238	1.95	1.97	1.96	1.97	34	35	37	37	6.7	6.85	6.35	6.85	1.15	1.1	1.19	1.1	1.93	1.81	1.93	1.81	3.53	3.41	3.48	3.41
96	4	13.3	1	2	Rnk Split	v		4	2	l	7	13.5	-0.2	0.27	13.57	167.3			167.3	86.3			86.3	53.3	19.043	1.76	1.76	1.8	1.8	34	36	41	41	7.3	7.15	6.9	7.3	1.23	1.07	1.08	1.07	2.03	1.95	2.01	1.95	3.55	3.48	3.51	3.48
97	11	12.8	2	4	Rnk Split	v		3	1	d	6	13	-0.2	0.77	13.57	164.4			164.4	87.4			87.4	54	19.9798	1.73	1.77	1.77	1.77	28	33	32	33	6.2	6.45	6.8	6.8	1.2	1.23	1.23	1.2	2.11	2.06	2.13	2.06	3.53	3.59	3.6	3.53
98	5	14.2	1	2	Rnk Split	o		4	2	d	7	13.1	1.1	0.67	14.87	175.6			175.6	92.4			92.4	63.2	20.496	2.37	2.36	2.27	2.37	44	39	42	44	7.41	7.82	8.42	8.42	1.07	1.09	1.13	1.07	1.92	1.9	1.89	1.89	3.24	3.27	3.29	3.24
99	5	13.2	1	2	Rnk Split	v		5	2	d	5	14.4	-1.2	-0.63	12.57	158.8			158.8	78.6			78.6	43.5	17.25	2.01	1.98	2	2.01	34	31	34	34	5.92	6.49	6.52	6.52	1.23	1.11	1.18	1.11	2.04	1.99	1.98	1.98	3.6	3.48	3.55	3.48
100	12	12.7	2	4	Rnk Split	n		3	1	d	6	14.2	-1.5	-0.43	12.27	153.9			153.9	77.5			77.5	44.8	18.9148	1.71	1.81	1.72	1.81	38	38	37	38	6.3	6.3	5.7	6.3	1.22	1.18	1.18	1.18	2.03	1.93	2.01	1.93	3.57	3.54	3.54	3.54
101	3	13.4	1	1	Rnk Split	o		5	2	l	7	12.8	0.6	0.97	14.37	178.1			178.1	90.9			90.9	67	21.1226	1.88	1.89	2	2	36	36	33	36	7.85	8.55	7.9	8.55	1.08	1.02	1.05	1.02	1.95	1.89	1.95	1.89	3.16	3.17	3.17	3.16
102	9	13.9	2	3	Rnk Split	v		3	1	d	8	14	-0.1	-0.23	13.67	164			164	84.6			84.6	49	18.2183	1.96	1.97	2.04	2.04	36	38	35	38	7.7	7.25	7.48	7.7	1.1	1.16	1.06	1.06	2.03	1.91	2.09	1.91	3.29	3.39	3.33	3.29
103	7	13.1	2	3	Rnk Split	n		5	2	d	7	13.1	0	0.67	13.77	173.5			173.5	87.9			87.9	59.2	19.6663	1.67	1.75	1.78	1.78	42	40	39	42	7.35	7.25	6.85	7.35	1.11	1.03	1	1	1.82	1.87	1.85	1.82	3.41	3.43	3.42	3.41
104	11	13.7	2	4	Rnk Split	n		4	2	d	9	14.6	-0.9	-0.83	12.87	151			151	78.7			78.7	41.8	18.3325	1.97	1.94	1.82	1.97	36	41	37	41	7.4	7.05	6.95	7.4	1.06	1.01	0.99	0.99	1.86	1.82	1.82	1.82	3.28	3.27	3.26	3.26
105	10	13.8	2	3	Rnk Split	v		3	1	d	7	14.5	-0.7	-0.73	13.07	155.5			155.5	79.9			79.9	47.5	19.6441	1.81	1.85	1.89	1.89	38	36	39	39	6.45	6.35	6.3	6.45	1.12	1.14	1.14	1.12	1.92	1.93	1.95	1.92	3.41	3.43	3.43	3.41
106	2	14.5	1	1	Rnk Split	v		5	2	d	8	13.7	0.8	0.07	14.57	174.1			174.1	88			88	60.6	19.9929	2.19	2.28	2.29	2.29	40	44	48	48	7.45	9.2	9.45	9.45	1.06	0.98	0.97	0.97	1.75	1.82	1.84	1.75	3.22	3.08	3	3
107	1	14.6	1	1	Rnk Split	o		5	2	d	9	13.3	1.3	0.47	15.07	174.2			174.2	91.9			91.9	63.1	20.7938	2.04	2.06	1.98	2.06	37	36	33	37	8.4	8.25	8.05	8.4	0.99	1.01	1.05	0.99	1.83	1.78	1.81	1.78	3.23	3.26	3.26	3.23
108	12	12.7	2	4	Rnk Split	o		3	1	d	6	13.3	-0.6	0.47	13.17	165.8			165.8	84.9			84.9	44.6	16.2243	1.92	1.99	1.96	1.99	36	34	40	40	7.85	7.3	7.75	7.85	1.1	1.11	1.13	1.1	1.81	1.84	1.9	1.81	3.34	3.34	3.3	3.3
109	6	13.1	1	2	Rnk Split	v		4	2	d	7	14	-0.9	-0.23	12.87	152.3			152.3	81.6			81.6	41.3	17.8053	1.89	1.96	1.88	1.96	32	35	36	36	6.1	6.15	5.8	6.15	1.03	1.11	1.09	1.03	1.92	1.91	1.89	1.89	3.41	3.39	3.41	3.39
110	8	13.9	2	3	Rnk Split	v		3	1	d	7	14.3	-0.4	-0.53	13.37	162.8			162.8	81.9			81.9	46.6	17.5824	1.81	1.86	1.94	1.94	33	31	34	34	6.55	6.85	6.8	6.85	1.15	1.02	1.04	1.02	1.89	1.9	1.84	1.84	3.47	3.37	3.35	3.35
111	3	14.4	1	1	Rnk Split	v		4	2	d	8	13.1	1.3	0.67	15.07	178.2			178.2	92.6			92.6	59.6	18.7686	2.14	2.35	2.41	2.41	46	49	50	50	8.95	8.9	9.5	9.5	1.09	1.05	1.04	1.04	1.78	1.78	1.78	1.78	3.16	3.17	3.14	3.14
112	11	13.7	2	4	Rnk Split	v		4	2	d	7	13.7	0	0.07	13.77	172.2			172.2	88.4			88.4	55.2	18.6154	2.03	1.98	1.93	2.03	38	36	37	38	7.85	7.4	7.8	7.85	1.15	1.15	1.13	1.13	1.83	1.94	1.89	1.83	3.31	3.29	3.29	3.29
113	4	14.3	1	2	Rnk Split	n		3	1	d	7	14.4	-0.1	-0.63	13.67	166			166	83.2			83.2	45.3	16.4393	1.98	1.9	1.99	1.99	33	42	41	42	7.15	7.25	6.85	7.25	0.94	1	1.02	0.94	1.74	1.69	1.68	1.68	3.05	3.08	3.04	3.04
114	8	14	2	3	Rnk Split	v		4	2	d	8	13.2	0.8	0.57	14.57	175.7			175.7	90.3			90.3	63.1	20.4402	1.96	1.99	2.05	2.05	35	36	40	40	8.75	8.2	8.3	8.75	1.02	1.1	1.04	1.02	1.72	1.82	1.84	1.72	3.15	3.19	3.15	3.15
115	6	14.1	1	2	Rnk Split	v		5	2	d	7	13.4	0.7	0.37	14.47	170.8			170.8	89.1			89.1	61.3	21.0128	2.07	2.13	2.19	2.19	48	46	48	48	8.85	8.8	9.1	9.1	1.04	1.15	1.07	1.04	1.77	1.8	1.89	1.77	3.11	3.22	3.12	3.11
116	3	14.4	1	1	Rnk Split	o		5	2	l	8	12.9	1.5	0.87	15.27	171.3			171.3	93.7			93.7	65.9	22.458	2.19	2.16	2.17	2.19	43	47	50	50	9.95	10.15	9.9	10.15	1.04	1.05	1.07	1.04	1.82	1.82	1.88	1.82	3.21	3.23	3.17	3.17
117	7	13.1	2	3	Rnk Split	o		3	1	d	7	13.3	-0.2	0.47	13.57	172.4			172.4	87.5			87.5	48	16.1498	1.86	1.82	1.91	1.91	39	35	34	39	6.8	6.4	6.35	6.8	1.06	1.12	1.09	1.06	2.04	1.84	2.07	1.84	3.47	3.5	3.52	3.47
118	3	13.4	1	1	Rnk Split	v		3	1	d	7	14.2	-0.8	-0.43	12.97	164.3			164.3	81.8			81.8	43	15.9292	1.83	1.75	1.79	1.83	37	38	40	40	6.35	6.45	6.3	6.45	1.29	1.15	1.22	1.15	2.06	2.06	2.06	2.06	3.62	3.49	3.57	3.49
119	4	14.2	1	2	Rnk Split	o	b	4	2	d	8	13.2	1	0.57	14.77	181.5	181.4		181.45	91	90.9		90.95	67.4	20.4713	2.04	2.05	1.95	2.05	39	42	44	44	9.1	9.2	9.7	9.7	1.14	1.12	1.12	1.12	1.91	1.88	1.87	1.87	3.28	3.38	3.3	3.28
120	3	14.3	1	1	Rnk Split	o	o	3	1	d	7	14.6	-0.3	-0.83	13.47	166.3	166.3		166.3	82.5	82.4		82.45	46.9	16.9585	2.1	2.07	2	2.1	36	34	36	36	7.9	7.6	7.7	7.9	1.15	1.11	1.05	1.05	1.78	1.83	1.84	1.78	3.4	3.35	3.24	3.24
121	1	14.5	1	1	Rnk Split	v	v	3	1	d	5	14.8	-0.3	-1.03	13.47	158.6	158.5		158.55	80.5	80.6		80.55	45.1	17.9409	1.95	1.9	1.89	1.95	41	41	46	46	7.4	7.6	7.1	7.6	1.03	0.99	1	0.99	1.85	1.85	1.84	1.84	3.34	3.28	3.28	3.28
122	12	13.6	2	4	Rnk Split	v	v	5	2	d	7	13.8	-0.2	-0.03	13.57	163.1	162.9		163	85.1	85		85.05	46.5	17.5016	1.95	2.04	1.95	2.04	35	38	38	38	7.1	7.6	6.95	7.6	1.07	1.05	1.1	1.05	1.89	1.88	1.82	1.82	3.46	3.36	3.39	3.36
123	2	14.4	1	1	Rnk Split	o	b	3	1	d	7	14.8	-0.4	-1.03	13.37	159.8	159.6		159.7	81	81.2		81.1	42	16.4679	1.81	1.75	1.86	1.86	35	35	35	35	6.8	6.6	7.1	7.1	1.23	1.13	1.1	1.1	1.93	1.91	1.92	1.91	3.54	3.43	3.35	3.35
124	6	14	1	2	Rnk Split	n	n	4	2	l	8	13.3	0.7	0.47	14.47	173.1	173.3		173.2	89.8	89.9		89.85	63	21.0012	2.05	1.97	2.05	2.05	44	45	46	46	8.5	9.25	9.3	9.3	1.04	1.02	1.01	1.01	1.85	1.82	1.82	1.82	3.22	3.11	3.11	3.11
125	1	14.5	1	1	Rnk Split	v	k	4	2	l	8	13.2	1.3	0.57	15.07	184.5	184.4		184.45	92	91.7		91.85	67.4	19.8108	2.1	2.09	2.17	2.17	38	39	40	40	10.55	10.9	10.85	10.9	1.1	1.16	1.02	1.02	1.93	1.89	1.85	1.85	3.35	3.31	3.21	3.21
126	8	13.9	2	3	Rnk Split	v	k	5	2	d	7	13.4	0.5	0.37	14.27	178	177.9		177.95	88.1	87.8		87.95	63.1	19.9266	2.1	2.15	2.1	2.15	40	45	42	45	9.15	8.45	8.9	9.15	0.99	1.06	1.11	0.99	1.83	1.81	1.83	1.81	3.13	3.11	3.19	3.11
127	12	13.6	2	4	Rnk Split	o	b	3	1	d	7	13.7	-0.1	0.07	13.67	171.2	171.1		171.15	85.6	85.8		85.7	48.5	16.5572	1.84	1.9	2.06	2.06	30	37	35	37	8.8	8.6	8.5	8.8	1.19	1.13	1.09	1.09	1.94	1.99	1.86	1.86	3.47	3.28	3.26	3.26
128	5	14.2	1	2	Rnk Split	v	v	5	2	d	8	14.6	-0.4	-0.83	13.37	166.2	166.2		166.2	81.3	81		81.15	49	17.7392	2.3	2.25	2.26	2.3	42	44	44	44	8.35	8.2	8.55	8.55	1.06	1.11	1.05	1.05	1.87	1.87	1.91	1.87	3.29	3.29	3.27	3.27
129	4	14.3	1	2	Rnk Split	o	b	3	1	l	8	13.6	0.7	0.17	14.47	175.6	175.1		175.35	89.2	89		89.1	58.1	18.8958	1.98	1.87	2	2	33	31	46	46	8.8	8.8	8.6	8.8	1.03	1.12	1.05	1.03	1.86	1.86	1.87	1.86	3.28	3.29	3.32	3.28
130	7	14	2	3	Rnk Split	n	n	5	2	d	7	13.5	0.5	0.27	14.27	182.8	182.7		182.75	88.1	87.9		88	69.9	20.9297	1.97	2.1	2.03	2.1	36	41	41	41	8.2	8.13	8	8.2	1.14	1.01	1.04	1.01	1.83	1.81	1.82	1.81	3.4	3.25	3.32	3.25
131	2	14.4	1	1	Rnk Split	n	n	5	2	d	7	12.3	2.1	1.47	15.87	183.1	182.8		182.95	98.1	98		98.05	71.7	21.4217	1.86	2	2.12	2.12	35	37	40	40	8.55	8.9	9.1	9.1	1.21	1.14	1.12	1.12	1.91	1.91	1.95	1.91	3.62	3.42	3.37	3.37
132	5	14.2	1	2	Rnk Split	n	k	4	2	d	8	14.4	-0.2	-0.63	13.57	164.8	164.9		164.85	82.5	82.6		82.55	49.9	18.3621	1.83	1.95	1.87	1.95	37	46	48	48	7.4	7.7	7.65	7.7	1.06	1.17	1.06	1.06	2	2.06	1.94	1.94	3.46	3.61	3.52	3.46
133	6	14.1	1	2	Rnk Split	o	b	4	2	d	4	14.1	0	-0.33	13.77	157.9	157.9		157.9	84.7	84.7		84.7	46	18.4499	1.77	1.7	1.85	1.85	20	37	30	37	6.75	6.4	6.1	6.75	1.09	1.09	1.23	1.09	1.97	1.95	1.98	1.95	3.53	3.53	3.6	3.53
134	3	14.3	1	1	Rnk Split	o	o	5	2	d	8	13.5	0.8	0.27	14.57	176.8	176.6		176.7	89.7	89.5		89.6	62	19.8572	1.95	2.02	1.91	2.02	36	37	39	39	7.9	8.6	8.25	8.6	1.2	1.18	1.25	1.18	2.03	1.96	2	1.96	3.47	3.42	3.5	3.42
135	10	13.8	2	4	Rnk Split	v	v	4	2	d	8	14.3	-0.5	-0.53	13.27	159.2	159.4		159.3	81.7	81.9		81.8	43.3	17.063	2.31	2.14	2.22	2.31	40	45	48	48	6.8	6.9	7.1	7.1	1.1	1.04	1.08	1.04	1.82	1.83	1.87	1.82	3.25	3.28	3.29	3.25
136	4	14.3	1	2	Rnk Split	o	o	3	1	d	8	13.3	1	0.47	14.77	178.7	178.8		178.75	90.8	90.6		90.7	62.4	19.5296	1.98	1.94	1.9	1.98	37	35	39	39	10.8	11	11.1	11.1	1.09	1.17	1.04	1.04	2.03	1.98	2	1.98	3.27	3.39	3.32	3.27
137	1	14.6	1	1	Rnk Split	v	k	3	1	l	5	13.8	0.8	-0.03	14.57	169.6	169.5		169.55	87.6	87.5		87.55	60	20.8716	2.07	1.98	2.03	2.07	42	48	46	48	9.7	9.4	9.7	9.7	1.05	1.09	1.05	1.05	1.73	1.76	1.83	1.73	3.08	3.12	3.12	3.08
138	2	14.4	1	1	Rnk Split	n	n	4	2	l	8	13.1	1.3	0.67	15.07	175	175.2		175.1	91.4	91.4		91.4	73.2	23.8747	1.8	1.92	1.7	1.92	37	39	42	42	10.5	10.7	10.9	10.9	1.05	1.09	1.13	1.05	1.86	2.02	1.87	1.86	3.25	3.32	3.31	3.25
139	12	13.6	2	4	Rnk Split	v	k	3	1	d	5	14.7	-1.1	-0.93	12.67	150.5	150.5		150.5	77.3	77.6		77.45	40.9	18.0572	1.7	1.74	1.75	1.75	28	32	33	33	6.7	6.6	6.6	6.7	1.21	1.16	1.19	1.16	2.05	1.98	2.02	1.98	3.57	3.53	3.54	3.53
140	1	14.6	1	1	Rnk Split	o	o	5	2	d	4	12.5	2.1	1.27	15.87	189.6	189.6		189.6	96.8	96.7		96.75	77.5	21.5588	2.47	2.53	2.57	2.57	54	57	56	57	12.2	12.2	11.3	12.2	1.11	1.06	0.99	0.99	1.81	1.8	1.77	1.77	3.08	3.05	3.07	3.05
141	11	14.7	2	4	NK Solin	n	n	4	2	d	9	14.5	0.2	-0.73	13.97	155.9	156		155.95	83.2	83.4		83.3	46.8	19.2431	1.98	2.1	1.98	2.1	37	38	36	38	8	7.4	8.4	8.4	1.02	1.02	1.02	1.02	1.79	1.81	1.81	1.79	3.34	3.29	3.25	3.25
142	1	15.6	1	1	NK Solin	o	b	3	1	d	8	13.3	2.3	0.47	16.07	178.3	178.4		178.35	95.1	94.8		94.95	61.5	19.3343	2.15	2.03	2.05	2.15	46	51	50	51	8.7	8.9	9	9	0.99	0.96	0.99	0.96	1.66	1.77	1.9	1.66	3.06	2.98	2.97	2.97
143	2	15.5	1	1	NK Solin	v	v	5	2	d	8	13.9	1.6	-0.13	15.37	178.1	177.9		178	89.9	90		89.95	64.7	20.4204	2.39	2.38	2.38	2.39	45	44	50	50	9.4	9.8	10.5	10.5	1.12	1.05	1.07	1.05	1.76	1.77	1.77	1.76	3.15	3.11	3.07	3.07
144	1	15.6	1	1	NK Solin	v	v	5	2	d	9	13.9	1.7	-0.13	15.47	171.1	171.2		171.15	90.5	90.4		90.45	59.4	20.2784	2.21	2.19	2.2	2.21	51	51	50	51	7.2	7.9	8.6	8.6	1.02	1	0.94	0.94	1.78	1.79	1.79	1.78	3.17	3.1	3.05	3.05
145	3	15.4	1	1	NK Solin	n	n	3	1	d	8	13.5	1.9	0.27	15.67	176.7	176.9		176.8	92.8	92.7		92.75	66.6	21.3064	2.06	2.08	2.05	2.08	38	37	43	43	9.5	9.7	9.6	9.7	1.1	1.12	1.09	1.09	1.84	1.87	1.9	1.84	3.23	3.23	3.2	3.2
146	10	12.6	2	4	NK Solin	n		4	2	d	5	13.3	-0.7	0.47	13.07	163.4	163.4		163.4	83.6	83.6		83.6	55.4	20.7494	1.82	1.89	1.78	1.89	38	41	40	41	6.3	8.35	8.5	8.5	1.17	1.18	1.14	1.14	1.92	1.99	2.01	1.92	3.47	3.52	3.5	3.47
147	1	15.5	1	1	NK Solin	o	b	4	2	d	9	14	1.5	-0.23	15.27	178.4	178.3		178.35	90.2	90.3		90.25	62.8	19.743	2.16	2.21	2.2	2.21	49	52	53	53	9.9	9	9.6	9.9	1.02	1.13	1.12	1.02	1.88	1.85	1.86	1.85	3.16	3.19	3.21	3.16
148	6	15.1	1	2	NK Solin	v	v	5	2	d	9	13.7	1.4	0.07	15.17	173.6	173.5		173.55	90.1	90.3		90.2	67.3	22.3443	2.08	2.08	2.16	2.16	49	46	50	50	8.4	9.8	10.1	10.1	1.05	1.09	1.11	1.05	1.84	2.03	1.77	1.77	3.11	3.11	3.16	3.11
149	11	14.7	2	4	NK Solin	v	v	4	2	d	8	13.2	1.5	0.57	15.27	178.3	178.4		178.35	93.1	93.2		93.15	63.1	19.8373	2.04	2.02	2.13	2.13	45	44	48	48	9.1	9	9.2	9.2	1.16	1.12	1.02	1.02	1.9	1.9	1.9	1.9	3.26	3.17	3.08	3.08
150	4	15.3	1	2	NK Solin	n	n	3	1	d	8	13.6	1.7	0.17	15.47	178	178.1		178.05	92.4	92.6		92.5	60.1	18.9579	2.29	2.37	2.41	2.41	49	45	52	52	8.7	8.7	8.2	8.7	0.96	0.96	1.02	0.96	1.67	1.73	1.73	1.67	2.92	2.85	2.92	2.85
151	1	15.5	1	1	NK Solin	n	k	3	1	d	9	14.6	0.9	-0.83	14.67	167.9	167.6		167.75	85.7	85.8		85.75	58.4	20.7533	2.14	2.12	2.09	2.14	33	40	43	43	8.6	8.2	9.1	9.1	1.04	0.95	1.03	0.95	1.78	1.74	1.87	1.74	3.1	3.02	3.06	3.02
152	3	15.4	1	1	NK Solin	o	b	3	1	l	10	13.3	2.1	0.47	15.87	179.4	179.3		179.35	94.4	94.5		94.45	68.7	21.3577	2.15	2.14	2.28	2.28	48	50	48	50	8.7	9.1	8.9	9.1	1.05	1.01	1.03	1.01	1.83	1.86	1.83	1.83	3.17	3.13	3.16	3.13
153	3	15.4	1	1	NK Solin	o	o	3	1	l	10	13.6	1.8	0.17	15.57	172.9	172.8		172.85	91.8	91.9		91.85	70.4	23.5632	2.1	2.22	2.22	2.22	54	55	52	55	9.9	10.4	10.5	10.5	1.14	1.04	1.04	1.04	1.84	1.81	1.82	1.81	3.27	3.22	3.2	3.2
154	4	15.3	1	2	NK Solin	v	v	5	2	d	8	14.2	1.1	-0.43	14.87	173.4	173.3		173.35	87.9	88.2		88.05	57.4	19.1014	2.14	2.2	2.23	2.23	49	48	45	49	8	9.3	8.1	9.3	1.02	1.15	1.06	1.02	1.81	1.85	1.88	1.81	3.14	3.19	3.11	3.11
155	11	14.7	2	4	NK Solin	v	v	5	2	d	8	13.2	1.5	0.57	15.27	179.3	179.4		179.35	92.4	92.5		92.45	65.6	20.3939	2	2	2.02	2.02	36	33	34	36	9	9.4	9.7	9.7	1.1	1.11	1.14	1.1	1.92	1.92	1.86	1.86	3.21	3.21	3.22	3.21
156	6	15.1	1	2	NK Solin	n	n	4	2	d	9	13.4	1.7	0.37	15.47	184.9	184.8		184.85	93.4	93.4		93.4	61.8	18.0863	1.85	1.94	1.85	1.94	34	40	44	44	9.4	9.5	9.4	9.5	1.17	1.14	1.15	1.14	1.91	1.91	1.86	1.86	3.29	3.19	3.21	3.19
157	7	15.1	2	3	NK Solin	n	n	4	2	d	8	14.3	0.8	-0.53	14.57	169.9	169.7		169.8	87.4	87.5		87.45	59.9	20.7755	2.26	2.23	2.25	2.26	53	50	55	55	10.9	9.6	10.3	10.9	1.05	1.12	1.08	1.05	1.77	1.71	1.76	1.71	3	3.04	3	3
158	2	15.5	1	1	NK Solin	o	o	4	2	d	9	13.2	2.3	0.57	16.07	179.8	179.8		179.8	94.4	94.4		94.4	76.3	23.6018	1.9	2.05	2.03	2.05	42	41	43	43	10.1	10.5	10.3	10.5	1.06	1.03	1.04	1.03	1.83	1.85	1.86	1.83	3.25	3.18	3.19	3.18
159	3	15.4	1	1	NK Solin	v	v	3	1	d	10	13.3	2.1	0.47	15.87	181	181.4		181.2	94.7	94.7		94.7	64.6	19.6751	2.06	2.15	2.2	2.2	47	49	52	52	10.3	10.1	10.5	10.5	1.12	1.05	1.03	1.03	1.82	1.86	1.85	1.82	3.24	3.16	3.16	3.16
160	9	14.9	2	3	NK Solin	n	n	4	2	d	4	13.1	1.8	0.67	15.57	177.7	177.7		177.7	93.8	94.1		93.95	64.6	20.4577	1.97	1.95	2.02	2.02	44	45	42	45	10.7	8	11.2	11.2	1.14	1.16	1.15	1.14	1.85	1.88	1.84	1.84	3.23	3.22	3.19	3.19
161	10	14.8	2	4	NK Solin	o	b	3	1	l	8	14	0.8	-0.23	14.57	165.4	166.3		165.85	87.2	87.4		87.3	55.3	20.1045	1.98	2.05	1.95	2.05	42	41	46	46	7.5	8	7.6	8	1.19	1.05	1.11	1.05	1.89	1.89	1.86	1.86	3.44	3.3	3.33	3.3
162	1	15.6	1	1	NK Solin	o	o	4	2	d	10	13.3	2.3	0.47	16.07	178.6	178.8		178.7	94.5	94.6		94.55	70.3	22.0144	2.35	2.36	2.18	2.36	44	43	41	44	9.4	10.2	10.4	10.4	1.11	1.1	1.09	1.09	1.9	1.92	1.95	1.9	3.28	3.21	3.2	3.2
163	5	15.3	1	2	NK Solin	o	b	4	2	d	9	13.2	2.1	0.57	15.87	178.4	178.5		178.45	94.6	94.3		94.45	68.6	21.5422	2.17	2.21	2.24	2.24	44	46	47	47	10	11	10.8	11	1.07	1.07	1.01	1.01	1.79	1.83	1.78	1.78	3.12	3.13	3.13	3.12
164	3	13.4	1	1	NK Solin	o	o	4	2	d	7	13.8	-0.4	-0.03	13.37	162.6	162.7		162.65	84.4	84.6		84.5	46	17.388	1.83	1.86	1.8	1.86	29	31	34	34	6.9	7.1	7.35	7.35	1.2	1.15	1.16	1.15	1.95	1.98	1.98	1.95	3.54	3.45	3.45	3.45
165	2	13.5	1	1	NK Solin	v	v	4	2	d	8	13.9	-0.4	-0.13	13.37	167.2	167.4		167.3	83.2	83		83.1	49.2	17.5782	2	2.05	2.02	2.05	36	44	43	44	7.6	7.2	7.2	7.6	1.11	1.08	1.17	1.08	1.93	1.86	1.83	1.83	3.46	3.45	3.5	3.45
166	7	13	2	3	NK Solin	v	k	4	2	d	7	14.7	-1.7	-0.93	12.07	145	145.1		145.05	75.1	75.2		75.15	35	16.6354	1.74	1.84	1.78	1.84	32	33	32	33	5.6	5.9	6.15	6.15	1.16	1.16	1.21	1.16	1.99	2.01	2.01	1.99	3.59	3.62	3.7	3.59
167	8	12.9	2	3	NK Solin	v	v	5	2	d	6	13.9	-1	-0.13	12.77	155.5	155.6		155.55	81.4	81.5		81.45	44.8	18.5156	1.86	1.91	1.92	1.92	27	32	33	33	6.2	6.65	6.4	6.65	1.09	1.09	1.11	1.09	1.89	1.91	1.99	1.89	3.36	3.36	3.38	3.36
168	2	13.5	1	1	NK Solin	v	v	4	2	d	3	13.8	-0.3	-0.03	13.47	161.9	162.1		162	84	83.9		83.95	54	20.5761	1.88	1.92	1.94	1.94	32	36	34	36	7.1	7.6	7.6	7.6	1.16	1.18	1.16	1.16	1.93	1.89	1.97	1.89	3.49	3.45	3.46	3.45
169	1	13.6	1	1	NK Solin	n	n	5	2	d	7	12.9	0.7	0.87	14.47	171.4	171.1		171.25	90.4	90.5		90.45	64.1	21.8573	2	2.08	2.12	2.12	38	46	46	46	9.5	9.1	9.65	9.65	1.1	0.96	1.07	0.96	1.97	1.77	1.81	1.77	3.24	3.14	3.18	3.14
170	7	13	2	3	NK Solin	v	n	5	2	d	7	14.5	-1.5	-0.73	12.27	152.7	152.9		152.8	76.9	76.7		76.8	37.6	16.1043	1.67	1.7	1.5	1.7	27	28	28	28	5.8	5.7	5.85	5.85	1.16	1.11	1.1	1.1	2.04	1.99	1.95	1.95	3.57	3.53	3.49	3.49
171	11	12.7	2	4	NK Solin	o	o	5	2	d	5	13.3	-0.6	0.47	13.17	170	170.1		170.05	84.9	85		84.95	54.3	18.7779	1.86	1.85	1.9	1.9	32	35	35	35	7.3	7	7	7.3	1.19	1.21	1.23	1.19	2.02	1.96	1.98	1.96	3.55	3.21	3.5	3.21
172	10	12.8	2	4	NK Solin	n	n	3	1	d	6	13.2	-0.4	0.57	13.37	165	165.1		165.05	85.6	85.3		85.45	54.9	20.1531	1.8	1.96	1.69	1.96	38	43	42	43	8.2	9.3	8.9	9.3	1.14	1.11	1.11	1.11	1.93	1.9	1.9	1.9	3.45	3.32	3.28	3.28
173	10	12.8	2	4	NK Solin	n	n	4	2	d	7	13.6	-0.8	0.17	12.97	159.5	159.6		159.55	82.9	83		82.95	44.6	17.5203	1.85	1.9	1.8	1.9	35	35	35	35	6.4	6.65	6.9	6.9	1.13	1.1	1.11	1.1	1.93	1.88	1.9	1.88	3.4	3.27	3.3	3.27
174	9	12.9	2	3	NK Solin	v	k	3	1	d	4	13.6	-0.7	0.17	13.07	163.8	163.9		163.85	83.5	83.6		83.55	47.3	17.6185	1.65	1.8	1.85	1.85	40	42	47	47	6.1	6.9	7	7	1.15	1.16	1.16	1.15	1.88	1.88	1.89	1.88	3.46	3.41	3.39	3.39
175	10	12.8	2	4	NK Solin	o	k	3	1	d	6	14.2	-1.4	-0.43	12.37	147.2	147.4		147.3	78.8	78.8		78.8	37.3	17.1911	1.77	1.75	1.85	1.85	32	34	34	34	6.7	6.7	6.6	6.7	1.06	1.07	1.13	1.06	1.87	1.93	1.85	1.85	3.36	3.32	3.36	3.32
176	10	12.8	2	4	NK Solin	o	b	3	1	d	7	13.7	-0.9	0.07	12.87	158	157.9		157.95	82.4	82.5		82.45	42.1	16.875	1.72	1.77	1.7	1.77	35	37	38	38	6.45	6.4	6.65	6.65	1.09	1.13	1.09	1.09	1.88	1.86	1.85	1.85	3.29	3.35	3.29	3.29
177	11	12.7	2	4	NK Solin	v	v	5	2	d	6	13.9	-1.2	-0.13	12.57	155.1	155.2		155.15	80.8	81		80.9	41.3	17.1572	1.71	1.65	1.88	1.88	31	32	33	33	6.8	6.85	6.9	6.9	1.11	1.17	1.15	1.11	2.07	2.04	2.02	2.02	3.59	3.71	3.57	3.57
[truncated: 58 more columns]

## Sheet: List1
Polugodina
2
1		Manje uspjesni	Uspjesniji
2		10	11		35		27
1		5	12		24		26
1		12	12		14		17
1		13	8		11		23
2		7	6
1		6	10
2		5	6
2		6	4
1		5	4
2		7	3
1		9	7
2		8	1
1
1
1
2
1
1		21
1		17
2		24			obrambeni	veza	napad			Obrambeni	Vezni	Napadač
1		21		1.-3. mjesec	32	22	8		Siječanj-Ožujak	32	22	8
1		13		4.-6. mjesec	20	15	15		Travanj-Lipanj	20	15	15
1		16		7.-9. mjesec	7	19	5		Srpanj-Rujan	7	19	5
1		11		10.-12. mjesec	11	10	13		Listopad-Prosinac	11	10	13
1		10
2		9			veza
2		10		1.-3. mjesec	22
2		16		4.-6. mjesec	15
1		9		7.-9. mjesec	19
1				10.-12. mjesec	10
1
2
2
1
1		112
1		65
1
1				Uspješniji obrambeni	Manje uspješni obrambeni
2			1 - 3 mj.	17	15
2			4 - 6 mj.	10	10
2			7 - 9 mj.	1	6
2			10 - 12 mj.	1	10
1
1
2
1
1
2
1
1
2
1
1			Uspješniji	Manje uspješni
1		1 - 3 mj.	35	27
1		4 - 6 mj.	24	26
1		7 - 9 mj.	14	17
2		10 - 12 mj.	11	23
1			Manje uspješni
1		1 - 3 mj.	27
1		4 - 6 mj.	26
1		7 - 9 mj.	17
1		10 - 12 mj.	23
2
2
1
1
1
1		1.-6. mj.	7.-12. mj.
1	Uspješniji	59	25
2	Manje uspješni	53	40
1					Uspješniji	Manje uspješni
1		Manje uspješni
1	1.-6. mj.	53
1	7.-12. mj.	40
1
2
1
1
1
1
1
2
2
1
1
1
1
2
1
2
2
1
1
1
2
1
1
2
1
2
2
2
2
1
1
2
1
2
1
2
1
2
1
1
2
1
1
1
1
2
1
1
1
2
2
1
1
2
1
1
1
1
2
1
1
1
2
1
2
1
1
1
1
2
1
1
2
1
1
1
1
1
2
1
2
1
1
2
2
1
1
1
1
2
2
1
1
2
2
2
2
2
2
2
2
